# Supplementary material for: Acute changes of pro-inflammatory markers and corticosterone in experimental subarachnoid haemorrhage: A prerequisite for severity assessment
Source: PLoS One. 2019 Jul 30;14(7):e0220467. doi: 10.1371/journal.pone.0220467 (PMC6667150; doi:10.1371/journal.pone.0220467)
Supplement: S1 Dataset — (XLSX) [file pone.0220467.s006.xlsx]

## Sheet: ICP
sham
animal ID	Time points
	baseline	peak post injection	15min	30min	60min	90min	120min	240min	360min
AB21	9.60709	10.53	9.37983	9.30383	9.525	9.41533	9.8805	10.6358	11.7512
AB22	12.0786	12.21	11.7562	11.7037	11.8228	11.9498	11.4822	15.4767	11.6855
AB28	10.7921	11.9	10.4578	10.5945	10.0352	10.2028	10.3202	9.96183	9.13617
AB31	11.7637	11.6	13.255	16.2932	10.6565	10.3937	10.9158	10.6093	10.4647
AB45	11.992	12.05	11.0722	11.3978	11.746	11.3752	11.652	11.3322	11.8218
AB50	8.96623	8.85	9.3465	9.797	9.30583	9.77183	10.1165	10.2743	9.10483
AB24	8.8492	9.31	9.48667	10.8033	10.4727	9.239	10.0607	10.0942	10.8337
AB36	11.8266	11.6	12.3945	12.489	12.1585	12.636	12.235	12.1962	11.9008
AB38	12.251	12.36	10.9348	10.8845	12.0665	11.9267	11.9112	11.0527	10.2142
AB44	8.9028	9.46	8.91367	9.00033	9.611	10.115	10.8972	11.138	10.0123
AB49	12.0354	11.9	11.7492	11.5687	11.4775	12.0947	11.746	15.5815	13.2582
SAH
animal ID	Time points
	baseline	peak post injection	15min	30min	60min	90min	120min	240min	360min
AB29	10.626	40.28	17.5152	19.2648	27.2417	34.1492	33.582	25.3313	21.1133
AB30	9.46221	56	30.6117	31.0857	36.9418	38.2737	37.1453	24.2722	20.8132
AB32	10.3944	43.49	27.1912	28.0283	30.324	27.1995	26.1257	23.7785	19.1697
AB33	16.4367	242.46	38.6148	48.5308	40.1333	32.585	34.7823	36.9037	32.8725
AB46	10.2139	189.67	33.4573	37.6205	48.7177	51.892	44.6247	32.644	31.1687
AB39	14.7032	159.91	33.202	37.109	47.448	51.3095	46.7582	37.7472	30.8205
AB40	14.1903	69.27	33.1417	33.6448	33.7768	34.3677	34.4873	24.8617	25.1771
AB43	10.1777	86.06	32.9157	37.2772	44.007	48.544	44.5813	34.3488	26.3857
AB51	16.9061	72.02	42.7973	42.6933	42.8155	44.856	46.0383	47.8182	48.2843
AB52	12.7916	63.32	26.5633	34.4842	44.412	47.5055	47.4393	38.951	34.8035

## Sheet: CBF
sham
animal ID	Time points
	baseline	drop post injection	15min	30min	60min	90min	120min	240min	360min
AB21	100	97.7762	95.8891	91.837	96.8765	79.7987	93.2247	104.009	107.865
AB22	100	99.9346	113.389	108.513	102.308	95.0122	90.3399	199.47	103.445
AB28	100	96.5552	92.6532	93.7653	107.845	95.095	89.9304	99.5342	114.107
AB31	100	104.268	128.394	160.532	144.991	119.525	143.387	117.157	170.131
AB45	100	100.497	124.75	154.212	182.15	143.286	158.995	135.16	193.595
AB50	100	101.035	134.447	174.703	168.57	146.885	157.583	123.086	132.649
AB36	100	105.628	148.979	160.977	152.135	165.056	138.883	156.332	133.043
AB38	100	96.7497	102.949	107.202	109.364	110.487	115.252	123.581	143.984
AB44	100	105.318	99.6079	96.5332	116.206	105.19	113.802	120.387	118.668
AB49	100	106.038	123.644	144.558	140.004	160.973	136.132	171.253	148.46
SAH
animal ID	Time points
	baseline	drop post injection	15min	30min	60min	90min	120min	240min	360min
AB29	100	33.9725	102.683	102.316	99.4862	103.315	102.206	99.6842	109.166
AB30	100	8.66352	53.3188	55.639	77.9886	103.24	127.304	118.065	126.795
AB32	100	11.4877	67.5345	57.1616	76.3739	99.8757	110.838	120.078	112.438
AB46	100	5.72414	92.3986	95.1964	106.212	119.377	156.979	130.348	141.611
AB39	100	24.9718	75.2412	67.8939	92.1784	96.7929	102.624	112.26	166.007
AB40	100	9.07595	43.1285	27.749	20.4202	30.6019	71.5783	99.3449	80.6552
AB43	100	9.35084	64.895	70.1471	76.7706	84.7598	107.378	118.736	99.5665
AB51	100	12.8844	73.1169	62.4647	89.2477	70.0925	101.626	83.4382	92.2147
AB52	100	9.19631	80.8078	75.6434	77.1333	70.271	95.6283	116.383	138.783

## Sheet: ABP
sham
animal ID	Time points
	baseline	peak post injection	15min	30min	60min	90min	120min	240min	360min
AB22	90.0402	88.5	102.936	99.9142	106.893	96.4963	101.733	99.8283	72.9417
AB28	88.8972	92.93	94.8817	95.365	98.8853	94.9468	98.1903	79.2468	84.8235
AB31	77.4097	71.56	80.9322	71.0953	86.2398	81.952	90.3553	82.5142	87.468
AB45	72.991	69.73	84.4725	102.732	125.318	97.786	104.927	83.5802	74.8088
AB50	79.1838	80.11	72.4993	69.9645	78.0585	78.3718	87.8748	85.0683	70.3987
AB24	92.865	92.16	135.175	143.16	76.083	85.9377	86.0237	78.4537	83.417
AB36	61.9586	63.48	66.3095	63.891	67.4793	70.4143	63.0572	73.9697	74.5433
AB38	79.9211	80.72	83.14	78.3642	87.7968	73.2348	80.4388	70.343	64.9892
AB44	70.0934	81.02	77.5202	73.8855	80.2947	76.5205	89.7272	83.3642	72.9773
AB49	57.8069	61.04	58.3017	61.5432	60.9918	68.537	65.1852	76.447	75.709
SAH
animal ID	timepoints
	baseline	peak post injection	15min	30min	60min	90min	120min	240min	360min
AB29	67.9153	134.58	89.5278	66.1822	72.1763	83.9382	80.1338	60.422	71.3445
AB30	79.1432	153.96	95.177	81.2683	88.7687	85.1313	90.5437	77.2298	88.0838
AB32	79.1862	157.93	82.367	72.2348	71.6247	71.1722	74.6363	82.6693	74.5335
AB33	62.5253	154.27	69.6542	63.759	66.2845	58.9272	64.2365	63.0593	69.3385
AB46	80.9455	147.71	83.979	83.2137	82.695	86.9547	89.6753	101.6	86.4208
AB39	72.8892	154.88	72.0977	65.0713	75.3097	79.9512	89.7065	70.1522	66.6152
AB43	83.3383	151.06	86.6543	84.389	67.873	74.2982	76.4042	92.529	88.422
AB51	79.9155	150.45	80.7547	74.9207	92.2567	83.0153	92.4633	69.7427	68.069
AB52	62.6583	150.45	69.6745	73.0917	70.8495	76.2225	75.8718	64.5523	65.5238

## Sheet: ABP pre post earbar
animal ID	pre earbar	post earbar
AB21	104	104
AB22	74	96
AB31	88	98
AB45	86	96
AB50	64	67
AB29	93	100
AB30	85	106
AB33	78	78
AB46	83	96
AB24	75	85
AB36	85	102
AB38	80	80
AB44	79	91
AB49	69	74
AB39	68	71
AB40	82	97
AB43	63	72
AB51	87	94
AB52	85	101

## Sheet: IL6 blood
sham
animal ID	timepoints
	supine	baseline	60min	120min	240min	360min
AB21	32.1289	121.044	98.6284	133.746	179.324	195.015
AB22	29.8874	99.3756	118.055	144.954	184.555	247.318
AB28	0	51.9312	44.0707	79.6116	149.272	199.029
Ab31	0	10.3862	0	0	71.0817	180.548
AB45	0	0	0	122.457	29.5586	250.544
AB50	0	4.22266	0	81.6381	35.1888	432.119
SAH
animal ID	timepoints
	supine	baseline	60min	120min	240min	360min
AB29	0	22.0708	95.2495	324.133	382.42	486.199
AB30	0	24.6673	169.175	295.7	439.285	516.053
AB32	0	34.1192	172.018	221.775	422.226	585.714
AB33	14.2811	11.3731	115.152	206.137	267.267	332.663
AB46	0	0	0	0	111.197	84.4532

## Sheet: TNFalpha blood
sham
animal ID	timepoints
	supine	baseline	60min	120min	240min	360min
AB21	0	4.1862	9.41895	0	0	0.41862
AB22	0	0	0	35.5827	0	0
AB28	0	0	0	20.0938	9.20964	0
A31	0	20.875	76.7083	54.2083	0	8.375
AB45	0	15.4583	61.7083	58.5833	0	2.75
AB50	40.4583	0	44	58.7917	78.7917	0
SAH
animal ID	timepoints
	supine	baseline	60min	120min	240min	360min
AB29	0	0.41862	0	0	17.582	17.582
AB30	0	4.60482	2.93034	0	0	14.2331
AB32	29.4167	50.6667	0	27.3333	41.7083	25.875
AB33	11.0833	46.2917	48.5833	15.0417	30.875	59.625
AB46	0	33.375	80.25	0	3.375	41.2917

## Sheet: Corticosterone blood
sham
animal ID	timepoints
	supine	stereotactic	baseline	15min	30min	60min	90min	120min	240min	360min
AB24	84.4798	0	53.3001	0	40.4992	36.5485	0	0	77.9295	23.7967
AB36	72.141	0	1.12521	36.0032	18.4008	0	0	0	128.404	132.95
AB38	149.847	146.88	139.717	175.901	46.3802	27.0114	151.749	155.588	127.901	327.53
AB44	97.3773	33.5311	19.2409	19.6414	8.32143	10.9559	3.99879	0	96.7133	84.3879
AB49	152.129	0	0	0	0	0	0	0	102.069	74.7141
SAH
animal ID	timepoints
	supine	stereotactic	baseline	15min	30min	60min	90min	120min	240min	360min
AB39	17.7425	0	0	0	19.5141	0	0	0	61.6227	37.1795
AB40	197.706	70.5113	19.5267	66.6316	0	26.9471	2.61179	0	173.861	85.0121
AB43	124.775	0	4.1923	47.7166	6.83944	3.88338	31.6617	41.9657	109.686	61.3994
AB51	150.182	68.5629	0	63.295	0	0	42.0967	71.4336	0	54.5187
AB52	259.718	116.095	78.0484	92.854	69.8733	113.635	108.779	128.564	110.341	150.182

## Sheet: lethal course corticosterone
SAH
animal ID	timepoints
	supine	stereotactic	baseline	15min	30min	60min	90min	120min	240min	360min
AB47	192.031	41.1915	0	0	13.2823	20.5078	69.7538	86.5554

## Sheet: IL6 brain
sham
animal ID	region
	hippocampus	basal cortex	parietal cortex
AB21	0.00717	0.0001	0.00127
AB22	0.00916	0.00012	0.00131
AB28	0.01568	0.0001	0.00102
AB31	0.02038	0.0001	0.00084
AB45	0.00694	0.0002	0.00138
AB50	0.01333	0.00012	0.00106
SAH
animal ID	region
	hippocampus	basal cortex	parietal cortex
AB29	0.00083	0.02312	0.00022
AB30	0.00187	0.01226	0.00027
AB32	0.00255	0.02086	0.0003
AB33	0.00114	0.0265	0.00024
AB46	7e-05	0.02812	0.00035

## Sheet: TNFalpha brain
sham
animal ID	region
	hippocampus	basal cortex	parietal cortex
AB21	0.01237	0.0009	0.00066
AB22	0.01366	0.00116	0.00116
AB28	0.01415	0.00111	0.00101
AB31	0.00362	0.00026	0.00041
AB45	0.00243	0.00114	0.0011
AB50	0.00501	0.00136	0.00127
SAH
animal ID	region
	hippocampus	basal cortex	parietal cortex
AB29	0.00133	0.03427	0.00084
AB30	0.0038	0.02495	0.00087
AB32	0.0045	0.0275	0.00282
AB33	0.00329	0.03149	0.00176
AB46	0.00373	0.03293	0.00134
